# Supplementary material for: The PKS–NRPS Gene BBA_09856 Deletion Mutant of Beauveria bassiana Enhanced Its Virulence Against Ostrinia furnacalis Larvae and Strengthened the Host Plant’s Resistance to Botrytis cinerea as an Endotype
Source: J Fungi (Basel). 2025 Mar 4;11(3):197. doi: 10.3390/jof11030197 (PMC11942696; doi:10.3390/jof11030197)
Supplement: Supplementary file 1 [file jof-11-00197-s001.zip]

Archive with 1 entries (1 files):
- jof-3447981-supplementary.pdf
